# Supplementary material for: Anti-Inflammatory Activity of Compounds Derived from Vitex rotundifolia
Source: Metabolites. 2023 Feb 9;13(2):249. doi: 10.3390/metabo13020249 (PMC9962727; doi:10.3390/metabo13020249)
Supplement: Supplementary file 1 [file metabolites-13-00249-s001.zip]

Archive with 1 entries (1 files):
- metabolites-2165703-supplementary.pdf
